# Supplementary material for: Fungal Strain Influences Thermal Conductivity, Hydrophobicity, Color Homogeneity, and Mold Contamination of Mycelial Composites
Source: Materials (Basel). 2024 Dec 11;17(24):6050. doi: 10.3390/ma17246050 (PMC11727980; doi:10.3390/ma17246050)
Supplement: Supplementary file 1 [file materials-17-06050-s001.zip]

Archive with 1 entries (1 files):
- materials-3350653-supplementary.pdf
